# Supplementary material for: Cross-Sectional Comparative Analysis of Gut Microbiota in Spanish Adolescents with Mediterranean and Western Diets
Source: Nutrients. 2025 Jan 22;17(3):388. doi: 10.3390/nu17030388 (PMC11820480; doi:10.3390/nu17030388)
Supplement: Supplementary file 1 [file nutrients-17-00388-s001.zip]

Archive with 1 entries (1 files):
- nutrients-3417474-supplementary.pdf
